# Supplementary material for: Multi-scale light microscopy/electron microscopy neuronal imaging from brain to synapse with a tissue clearing method, ScaleSF
Source: iScience. 2021 Dec 27;25(1):103601. doi: 10.1016/j.isci.2021.103601 (PMC8786651; doi:10.1016/j.isci.2021.103601)
Supplement: Data S1. Chamber frame of customizable 3D-printed imaging chambers designed for 1-mm-thick slice imaging under CLSM, related to Figure 2 [file mmc2.zip]

Archive with 2 entries (2 files):
- Data S1.stl
- __MACOSX/._Data S1.stl
